# Supplementary material for: Identification of a Novel Oncogenic Fusion Gene SPON1-TRIM29 in Clinical Ovarian Cancer That Promotes Cell and Tumor Growth and Enhances Chemoresistance in A2780 Cells
Source: Int J Mol Sci. 2022 Jan 8;23(2):689. doi: 10.3390/ijms23020689 (PMC8776205; doi:10.3390/ijms23020689)
Supplement: Supplementary file 1 [file ijms-23-00689-s001.zip]

Archive with 1 entries (1 files):
- ijms-1510837-supplementary.pdf
